# Supplementary material for: FORCETRACKER: A versatile tool for standardized assessment of tissue contractile properties in 3D Heart-on-Chip platforms
Source: PLoS One. 2025 Feb 13;20(2):e0314985. doi: 10.1371/journal.pone.0314985 (PMC11825004; doi:10.1371/journal.pone.0314985)
Supplement: S1 Fig — (A) Brightfield video of an EHT on Ribeiro et al.’s platform. (B) Brightfield video of an EHT on Dostanic et al.’s platform. (ZIP) [file pone.0314985.s001.zip]

Archive with 2 entries (2 files):
- S1A_Fig.avi
- S1B_Fig.mp4
